# Supplementary material for: Regression Model Decreasing the Risk of Femoral Neurovascular Bundle Accidental Puncture
Source: Tomography. 2022 Oct 1;8(5):2498–507. doi: 10.3390/tomography8050208 (PMC9611046; doi:10.3390/tomography8050208)
Supplement: Supplementary file 1 [file tomography-08-00208-s001.zip]

Archive with 1 entries (1 files):
- tomography-1929540-supplementary.pdf
